# Supplementary material for: Spatiotemporal gait patterns in individuals with unilateral transfemoral amputation: A hierarchical cluster analysis
Source: PLoS One. 2022 Dec 22;17(12):e0279593. doi: 10.1371/journal.pone.0279593 (PMC9778493; doi:10.1371/journal.pone.0279593)
Supplement: S1 File — (CSV) [file pone.0279593.s001.csv]

Participant	Sex	Age [years]	Body height [m]	Body mass [kg]	Etiology	Time since amputation [years]	Prosthesis use duration [years]	Residual limb length	Types of prosthetic kneesknee	Amputated side	Left step length (2.0 km/h) [m]	Left step length (2.5 km/h) [m]	Left step length (3.0 km/h) [m]	Left step length (3.5 km/h) [m]	Left step length (4.0 km/h) [m]	Left step length (4.5 km/h) [m]	Left step length (5.0 km/h) [m]	Left step length (5.5 km/h) [m]	Right step length (2.0 km/h) [m]	Right step length (2.5 km/h) [m]	Right step length (3.0 km/h) [m]	Right step length (3.5 km/h) [m]	Right step length (4.0 km/h) [m]	Right step length (4.5 km/h) [m]	Right step length (5.0 km/h) [m]	Right step length (5.5 km/h) [m]	Left cadence (2.0 km/h) [step/s]	Left cadence (2.5 km/h) [step/s]	Left cadence (3.0 km/h) [step/s]	Left cadence (3.5 km/h) [step/s]	Left cadence (4.0 km/h) [step/s]	Left cadence (4.5 km/h) [step/s]	Left cadence (5.0 km/h) [step/s]	Left cadence (5.5 km/h) [step/s]	Right cadence (2.0 km/h) [step/s]	Right cadence (2.5 km/h) [step/s]	Right cadence (3.0 km/h) [step/s]	Right cadence (3.5 km/h) [step/s]	Right cadence (4.0 km/h) [step/s]	Right cadence (4.5 km/h) [step/s]	Right cadence (5.0 km/h) [step/s]	Right cadence (5.5 km/h) [step/s]
1	F	21	1.52	52.09786328	Sarcoma	13.1	3	Middle	3R106	L	0.400666667	0.450378788	0.517583333	0.553194444	0.591919192	0.639166667	0.668888889	0.695138889	0.395592593	0.430239899	0.461666667	0.507791667	0.545454545	0.58	0.611388889	0.635555556	1.388149967	1.543424619	1.610294898	1.757711496	1.877723723	1.956277937	2.076892497	2.198063665	1.405657739	1.617655867	1.806171763	1.915165942	2.037417856	2.15550208	2.272266186	2.404274361
2	M	17	1.77	84.03711735	Congenital	3	2.5	Long KD	NK-6	R	0.387415459	0.439805556	0.512561728	0.575868056	0.631340996	0.718405172	0.741534392	0.754398148	0.353358586	0.396194444	0.45775641	0.531470307	0.583678161	0.673571429	0.685069444	0.711435185	1.436924292	1.581572125	1.63580569	1.691510447	1.761532971	1.742678002	1.873898992	2.026614833	1.575506917	1.755137292	1.822856992	1.832277812	1.904396525	1.857943905	2.028355539	2.148199927
3	M	23	1.68	58.32680649	Cancer	20	5	Short	3R80	L	0.422916667	0.478638889	0.559739583	0.599634259	0.651034483	0.676287879	0.721380471	0.740570175	0.382626263	0.410603632	0.488020833	0.519971264	0.581226054	0.596360294	0.650694444	0.666569444	1.314634225	1.453617536	1.490071065	1.622513809	1.70792285	1.849369269	1.925929373	2.064710486	1.454433017	1.693580833	1.709287903	1.871120717	1.914080891	2.098544545	2.136367931	2.29392392
4	F	21	1.49	47.0914834	Sarcoma	10	1.5	Short	3R106	R	0.35089372	0.410416667	0.467738095	0.50655914	0.550740741	0.59016129	0.62890625	0.655769231	0.403309179	0.456349206	0.508392857	0.554045139	0.613740741	0.652016129	0.695529514	0.734508547	1.587747511	1.696915598	1.786642128	1.922506513	2.020332392	2.120205405	2.210576515	2.33054085	1.37854566	1.52364074	1.639812977	1.755834467	1.811627718	1.917741645	1.997451541	2.080663104
5	M	31	1.65	61.52303187	Trauma	3	2.5	Middle	Hybrid knee	R	0.403131313	0.453388889	0.507948718	0.560100575	0.589247312	0.628710938	0.678038194	0.720369048	0.445507246	0.505833333	0.546018519	0.599444444	0.623333333	0.671328125	0.714583333	0.762666667	1.383780151	1.533703834	1.642183659	1.736850726	1.886864625	1.989196798	2.048871673	2.121265865	1.250204472	1.374450861	1.526551671	1.623281526	1.783507132	1.862465322	1.944170919	2.003454978
6	F	20	1.56	56.42512827	Trauma	5.7	2.5	Middle	Total knee	R	0.379116162	0.413802083	0.460625	0.494326389	0.526923077	0.578571429	0.602124183	0.639833333	0.401262626	0.440609903	0.499342105	0.544074074	0.584188034	0.63296875	0.658680556	0.705375	1.4687746	1.680138668	1.810402227	1.967428095	2.109527548	2.161160759	2.307590509	2.388512666	1.385298481	1.577500914	1.669771344	1.787620244	1.902503146	1.975254593	2.108813458	2.16618964
7	M	34	1.61	61.408273	Sarcoma	21	3	Middle	3R95	L	0.517222222	0.501533565	0.517053571	0.554636015	0.594848485	0.644375	0.688927469	0.740694444	0.512932099	0.495283565	0.502113095	0.52855364	0.553645833	0.597389706	0.635455247	0.682546296	1.076692367	1.38515414	1.612500558	1.753815041	1.868221775	1.94022137	2.01646305	2.063118638	1.087453222	1.405516455	1.661620981	1.841665842	2.00816451	2.093615184	2.187288816	2.2391415
8	M	30	1.7	70.32421376	Sarcoma	21	3	Short	3R106	R	0.350025253	0.414351852	0.48787037	0.517407407	0.59437037	0.636	0.691161616	0.733046875	0.459492754	0.523177083	0.602724359	0.651296296	0.72737037	0.7820625	0.854649758	0.913512545	1.588968604	1.679085218	1.709704007	1.881464898	1.871068971	1.966584879	2.010661421	2.086393126	1.210646366	1.328892716	1.383327758	1.493643095	1.528187446	1.599165487	1.626361236	1.672932077
9	F	27	1.54	46.35537029	Trauma	1	0.8	Middle	3R60	R	0.33967433	0.391905382	0.448252688	0.48148569	0.525163399	0.588014706	0.600043403	0.640138889	0.326245211	0.388389757	0.467369792	0.507293771	0.572026144	0.631691176	0.651909722	0.688391204	1.637371732	1.773223628	1.86089534	2.021147519	2.117120134	2.126460947	2.315938932	2.387108373	1.703380695	1.788805995	1.783649461	1.91718176	1.942961862	1.979728757	2.130982801	2.220342257
10	M	27	1.75	70.96383565	Trauma	6.2	0.3	Middle	3R80	R	0.402925926	0.462962963	0.500833333	0.5234319	0.564111111	0.610384615	0.651309524	0.674337607	0.398185185	0.457407407	0.51125	0.549913194	0.596296296	0.642692308	0.689969136	0.701955128	1.383886076	1.50207089	1.666736035	1.858732259	1.971343255	2.048406071	2.133068704	2.266077354	1.397371024	1.518815577	1.630452835	1.769069821	1.863625671	1.945562084	2.01337845	2.177040503
11	M	29	1.65	70.09674826	Trauma	7.7	4	Long	3R80	R	0.336790123	0.393501984	0.447902299	0.502934783	0.538181818	0.589204545	0.635119048	0.661440476	0.388226496	0.452157738	0.516954023	0.571455314	0.604640523	0.655039063	0.701890432	0.737364969	1.65097694	1.766893858	1.863079011	1.934567024	2.065766603	2.123028208	2.188273564	2.31121848	1.433104094	1.536993247	1.612944157	1.702211582	1.838250071	1.90865452	1.979471984	2.07281524
12	F	20	1.62	45.81521124	Sarcoma	3.5	3	Middle	Hybrid knee	L	0.470111111	0.517083333	0.577864583	0.598888889	0.631111111	0.6685	0.728125	0.766944444	0.395777778	0.435725309	0.473645833	0.518813131	0.538518519	0.583333333	0.623919753	0.655034722	1.184863536	1.343289752	1.443079094	1.623728033	1.762264529	1.870176486	1.907764304	1.992734473	1.407839854	1.600945613	1.762105716	1.875345322	2.065851221	2.144840848	2.228966961	2.335560283
13	M	31	1.72	64.0411484	Sarcoma	7.8	6.5	Long	Mauch knee	R	0.360311111	0.453777778	0.50595679	0.568784722	0.597592593	0.647954545	0.681102694	0.710910948	0.393666667	0.483527778	0.540493827	0.588127395	0.625111111	0.693371212	0.743097643	0.795882353	1.547577273	1.532430005	1.650691018	1.712074865	1.862189313	1.931025836	2.040910361	2.150696397	1.414805283	1.439678904	1.544474009	1.656116781	1.780038956	1.805979982	1.870051173	1.920681319
14	M	36	1.61	60.06996573	Trauma	17.9	0.3	Middle	3R106	R	0.359866667	0.409259259	0.452126437	0.497589606	0.565412186	0.605898438	0.656372549	0.698325397	0.379311111	0.440740741	0.505028736	0.553583333	0.620243056	0.680681818	0.719087302	0.768384921	1.549557988	1.700734689	1.848243905	1.957460884	1.966587883	2.066288152	2.117967983	2.189187527	1.467448078	1.577334764	1.651836041	1.757440094	1.792175977	1.837453427	1.932417202	1.989131678
15	M	42	1.75	111.2446636	Trauma	24.5	0.5	Long	3R80	R	0.360724638	0.430583333	0.491369048	0.532677203	0.592758621	0.649354839	0.679730903	0.727268519	0.433425926	0.507799145	0.576450617	0.633955939	0.698851852	0.758024194	0.802690972	0.866584201	1.542795096	1.616795144	1.700659215	1.827521799	1.876328491	1.92778182	2.04511959	2.103805687	1.282981912	1.36947485	1.446750969	1.534657472	1.59060724	1.649701351	1.730757409	1.76358269
16	M	42	1.7	75.44275271	Trauma	32	2.5	Short	3R80	R	0.360902778	0.402623457	0.460804598	0.489027778	0.556875	0.62671875	0.659395425	0.708529412	0.400355556	0.445957341	0.511	0.548038721	0.626296296	0.706	0.75462963	0.807731481	1.5414099	1.726012142	1.810172956	1.991040214	1.996376683	1.995867015	2.108390894	2.157457517	1.388767479	1.558685223	1.632009929	1.775293896	1.776513549	1.771632632	1.84204712	1.892441883
17	M	48	1.73	82.10117633	Trauma	13	1	Middle	Rheo Knee xc	L	0.371701389	0.454861111	0.509673913	0.561034946	0.606041667	0.650514706	0.71744281	0.752071078	0.351701389	0.417683532	0.47	0.519135305	0.5584375	0.589375	0.658670034	0.673210784	1.495835061	1.529365496	1.635852152	1.733418975	1.833705305	1.922518951	1.936255747	2.03210684	1.58486109	1.668865631	1.774857171	1.873963203	1.99056583	2.122801482	2.109413507	2.270165163
18	M	43	1.67	57.58733489	Cancer	7.5	7	Long	3R106	L	0.381367521	0.452649177	0.508222222	0.550581597	0.600130719	0.661928571	0.722029321	0.771527778	0.334978632	0.399826389	0.432972222	0.469760101	0.504793651	0.554357143	0.591898148	0.632017544	1.458331825	1.535742311	1.640547651	1.76691736	1.853325276	1.888994378	1.924348496	1.980863786	1.664641043	1.739468539	1.927759685	2.072957926	2.203329287	2.256820961	2.348171026	2.418968995
19	M	25	1.71	71.85035599	Trauma	7	2	Long	C-Leg ver. 4	R	0.387681159	0.44553953	0.490865385	0.517253584	0.56655914	0.611856061	0.646486928	0.684232253	0.434661836	0.506916667	0.569691358	0.608189815	0.663512545	0.721742424	0.740318627	0.798094136	1.440116941	1.567485628	1.700996937	1.883625217	1.962728814	2.045144776	2.149759536	2.235372464	1.282398257	1.371245768	1.464397148	1.599795233	1.676158009	1.732609684	1.876438667	1.914972446
20	M	26	1.71	65.63198339	Trauma	4.1	1.1	Long	Rheo Knee	L	0.367525253	0.436217949	0.482787356	0.545887097	0.604265233	0.637954545	0.695707071	0.704490741	0.38968599	0.478833333	0.507988506	0.564310185	0.613870968	0.649128788	0.693181818	0.710046296	1.517391483	1.596747221	1.7280105	1.783915664	1.840215154	1.960847724	1.996904554	2.16971788	1.433061795	1.453614624	1.6428584	1.724356865	1.811942934	1.927590358	2.005482686	2.152774931
21	F	29	1.64	63.18459617	Trauma	12	4	Long KD	Genium	L	0.452134503	0.518981481	0.560694444	0.61744213	0.65058642	0.694652778	0.741475096	0.781024775	0.403333333	0.454059829	0.501973684	0.559567901	0.594924925	0.621388889	0.670386905	0.709054054	1.232715612	1.340032781	1.486849614	1.575347233	1.708647183	1.800439807	1.873659987	1.956910162	1.38332483	1.537544323	1.663052865	1.741980304	1.870679819	2.014160028	2.072905439	2.155718713
22	M	48	1.63	54.41941096	Congenital	3	2.5	Long KD	NK-6	R	0.362195767	0.397161836	0.445416667	0.479305556	0.508777778	0.53987069	0.56662037	0.607077778	0.368333333	0.427714646	0.482326389	0.531373457	0.565679012	0.60975	0.65316092	0.676105324	1.536714587	1.751358364	1.872919592	2.029474609	2.186722112	2.317346253	2.457802342	2.518290936	1.511618754	1.62510735	1.730680203	1.831637761	1.965866713	2.052735503	2.127856361	2.262117176
23	M	24	1.6	61.05619265	Trauma	5.5	2	Long	Rheo Knee	R	0.38521164	0.442844203	0.491378205	0.52399537	0.585493827	0.628348214	0.651273148	0.694334795	0.425126263	0.471799517	0.524807692	0.582782407	0.637716049	0.684722222	0.717948718	0.781337719	1.447205479	1.571439068	1.700292119	1.857848287	1.900898614	1.991601742	2.132950528	2.201209933	1.312560054	1.473254359	1.590329195	1.670195268	1.743682908	1.82698946	1.935326617	1.955866511
24	M	34	1.7	75.4450433	Trauma	18	3.5	Long	3R80	R	0.402314815	0.464520202	0.502272727	0.54392094	0.554920635	0.608041667	0.637673611	0.700231481	0.388611111	0.469507576	0.5075	0.560738889	0.567936508	0.634708333	0.677604167	0.723148148	1.388806445	1.500768998	1.661575621	1.789617775	2.005013518	2.058553458	2.179602053	2.18199399	1.433583098	1.480827069	1.64321082	1.734399946	1.957342439	1.970307498	2.050481234	2.113780689
